# Supplementary material for: The association among MDCT-derived three-dimensional visceral adiposities on cardiac diastology and dyssynchrony in asymptomatic population
Source: BMC Cardiovasc Disord. 2015 Oct 30;15:142. doi: 10.1186/s12872-015-0136-8 (PMC4628304; doi:10.1186/s12872-015-0136-8)
Supplement: Additional file 2: Figure S2. — 3D-reconstruction of total pericardial fat volume from axial, sagittal and coronal images. Pericardial fat (yellow color) was selected as all adipose tissue within the pericardial sac and subtracted from the adjacent cardiac structures. (A) A case with large pericardial fat (total volume = 174.3 ml). This subject has decreased diastolic tissue velocity (lateral E’ = 4 cm/s) and prolonged diastolic dyssynchrony (80 ms). (B) A case with small pericardial fat (total volume = 26.39 ml). This subject has normal diastolic tissue velocity (lateral E’ = 12 cm/s) and diastolic dyssynchrony (10 ms). (ZIP 1204 kb) [file 12872_2015_136_MOESM2_ESM.zip]

Archive with 2 entries (2 files):
- Supplementary Figure 2AR3.tif
- Supplementary Figure 2BR3.tif
